# Supplementary material for: Digital Health Literacy of People with Intellectual Disabilities: A Scoping Review to Map the Evidence
Source: Int J Environ Res Public Health. 2025 Nov 19;22(11):1748. doi: 10.3390/ijerph22111748 (PMC12651974; doi:10.3390/ijerph22111748)
Supplement: Supplementary file 1 [file ijerph-22-01748-s001.zip]

Archive with 5 entries (5 files):
- Supplemental File S1 Prisma Checklist.pdf
- Supplemental File S2 Search strategies.pdf
- Supplemental File S3 Overview included studies.pdf
- Supplemental File S4 Overview factors.pdf
- Supplemental File S5 Overview main results challenges adaptations.pdf
